# Supplementary material for: Diagnostic Accuracy of Ischemia-Modified Albumin for Acute Coronary Syndrome: A Systematic Review and Meta-Analysis
Source: Medicina (Kaunas). 2022 Apr 28;58(5):614. doi: 10.3390/medicina58050614 (PMC9143213; doi:10.3390/medicina58050614)
Supplement: Supplementary file 1 [file medicina-58-00614-s001.zip]

Archive with 1 entries (1 files):
- medicina-1657873-supplementary.pdf
